# Supplementary material for: Blood transcriptomic discrimination of bacterial and viral infections in the emergency department: a multi-cohort observational validation study
Source: BMC Med. 2020 Jul 21;18:185. doi: 10.1186/s12916-020-01653-3 (PMC7372897; doi:10.1186/s12916-020-01653-3)
Supplement: Supplementary file 3 — Additional file 3: Spreadsheet for anonymised clinical metadata Septicyte™ scores, WCC and CRP measurements for all study participants. [file 12916_2020_1653_MOESM3_ESM.xlsx]

## Sheet: All cases & metadata
UIN	Validated group	Gender	Age	Ethnicity	Ethnicity Subtype	Risk factors for infection	Duration of symptoms	Temp	Antimicrobials _x000D_ (empirical treatment)	Route of antimicrobial administration)	SIRS score	Admitted?	Sample Type Positive	Type of organism detected	Organism	CRP	WCC	Discharge diagnosis: SYSTEM involved	Discharge diagnosis: SPECIFIC SYNDROME	SepticyteVIRUS score (Nanostring)	SepticyteTRIAGE score (Nanostring)	Combined Septicyte score (Nanostring)	SepticyteVIRUS score (RNAseq)	SepticyteTRIAGE score (RNAseq)	Combined Septicyte score (RNAseq)
PN155	Empirical Abx w/o confirmatory microbiology	M	75	Asian_Asian_British	Bangladeshi	chronic lung disease	1-2 weeks	35.7	co-amoxiclav, trimethoprim	IV, PO	2	Yes	None			49	8.84	Respiratory	Pneumonia	-5.61001	-7.50809	-1.89807	n/a	n/a	n/a
PN011	Empirical Abx w/o confirmatory microbiology	F	34	White	White other	None	2-7 days	37.5	none	n/a	1	No	None			374.2	9.37	Respiratory	Pneumonia	n/a	n/a	n/a	n/a	n/a	n/a
PN023	Empirical Abx w/o confirmatory microbiology	F	53	Asian_Asian_British	Pakistani	developing world travel history within 3 months	<48 hours	37.5	none	n/a	1	No	None			290.2	11.79	Respiratory	Pneumonia	-9.13405	-2.87069	6.26336	n/a	n/a	n/a
PN091	Confirmed bacterial infection	M	70	White	White other	solid organ malignancy	n/a	37.5	None	n/a	0	Yes	Swab	Bacteria	Pseudomonas aeruginosa	23.4	9.11	Skin_or_Soft_tissue	Cellulitis	-9.20289	-1.25337	7.94952	-10.6407	-0.836091	9.80458
PN145	Confirmed bacterial infection	M	65	White	British	chronic lung disease	<48 hours	37.5	none	IV	1	No	Sputum	Bacteria	Pseudomonas aeruginosa	12.7	7.14	Respiratory	IECOPD	-7.29788	-10.2701	-2.97225	n/a	n/a	n/a
PN159	No relevent microbiology & No Abx	F	29	Other_Ethnicity	n/a	None	n/a	37.5	none	n/a	1	Yes	None			69.7	7.67	Other	Endocrine	n/a	n/a	n/a	-3.79416	-7.46649	-3.67233
PN163	Empirical Abx w/o confirmatory microbiology	M	91	White	British	hospital admission within 1 year	n/a	37.5	none	n/a	1	Yes	None			101.6	9.13	Respiratory	Pneumonia	-5.68216	-5.29721	0.384945	n/a	n/a	n/a
PN177	Confirmed bacterial infection	F	85	Other_Ethnicity	n/a	hospital admission within 1 year	n/a	37.5	ciprofloxacin	PO	1	Yes	Blood, Urine	Bacteria	E. coli	198.2	14.91	Urinary_Tract	UTI	n/a	n/a	n/a	-8.18808	-2.71224	5.47583
PN179	Empirical Abx w/o confirmatory microbiology	M	83	White	British	diabetes	n/a	37.5	clarithromycin	IV	2	Yes	None			75.8	8.2	Other	Malignancy	-8.15539	-7.73197	0.423415	n/a	n/a	n/a
PN184	Confirmed bacterial infection	M	49	Not Stated	n/a	chronic liver disease, alcohol misuse	n/a	37.5	clindamycin	IV	1	Yes	Wound Swab	Bacteria	Pseudomonas aeruginosa, Staph aureus (Methicillin sens)	3.9	6.96	Skin_or_Soft_tissue	Cellulitis	n/a	n/a	n/a	-6.20864	-8.99237	-2.78373
PN222	Empirical Abx w/o confirmatory microbiology	M	53	White	British	None	n/a	37.5	co-amoxiclav	IV	2	Yes	None			5.4	12.83	Respiratory	IECOPD	n/a	n/a	n/a	n/a	n/a	n/a
PN229	Empirical Abx w/o confirmatory microbiology	F	48	White	British	chronic liver disease, alcohol misuse	<48 hours	37.5	co-amoxiclav	IV	2	Yes	None			32.9	13.29	Other	Unknown aetiology	-6.69682	-7.36895	-0.672125	n/a	n/a	n/a
PN236	Empirical Abx w/o confirmatory microbiology	M	73	White	British	alcohol misuse	<48 hours	37.5	co-amoxiclav, clarithromycin	IV	1	Yes	None			42.8	9.21	Respiratory	Pneumonia	-9.19299	-7.04259	2.1504	n/a	n/a	n/a
PN245	Empirical Abx w/o confirmatory microbiology	M	88	White	Irish, British	chronic lung disease	n/a	37.5	None	n/a	3	Yes	None			115.2	16.49	Urinary_Tract	UTI	-8.76064	-5.93196	2.82867	n/a	n/a	n/a
PN246	No relevent microbiology & No Abx	F	80	White	British	Diabetes	<48 hours	37.5	none	n/a	0	Yes	None			196.2	6.77	Skin_or_Soft_tissue	Folliculitis	n/a	n/a	n/a	n/a	n/a	n/a
PN248	Empirical Abx w/o confirmatory microbiology	F	72	White	British	diabetes, chronic heart disease	2-7 days	37.5	co-amoxiclav, amoxicillin	IV	1	Yes	None			85.6	10.52	Respiratory	Pneumonia	n/a	n/a	n/a	n/a	n/a	n/a
PN259	Empirical Abx w/o confirmatory microbiology	M	51	Not Stated	n/a	diabetes, hospital admission within 1 year, surgery within 3 months, chronic kidney disease	2-7 days	37.5	co-amoxiclav, cefuroxime, metronidazole	IV	2	Yes	None			243.3	19.75	Skin_or_Soft_tissue	Infected leg ulcers	-9.1318	-1.53143	7.60037	n/a	n/a	n/a
PN275	Empirical Abx w/o confirmatory microbiology	F	20	Asian_Asian_British	British	None	n/a	37.5	benzylpenicillin, flucloxacillin	IV	0	Yes	None			7	4.28	Skin_or_Soft_tissue	Cellulitis	n/a	n/a	n/a	n/a	n/a	n/a
PN333	Empirical Abx w/o confirmatory microbiology	M	20	Chinese	n/a	None	2-7 days	37.5	co-amoxiclav	IV	0	Yes	None			6.8	9.97	Other	Rheumatological	n/a	n/a	n/a	n/a	n/a	n/a
PN045	Empirical Abx w/o confirmatory microbiology	M	39	White	British	None	<48 hours	37.6	none	n/a	1	No	None					Other	Unknown aetiology	-0.997896	-2.80391	-1.80602	n/a	n/a	n/a
PN118	No relevent microbiology & No Abx	F	72	White	White other	chronic neurological disability	n/a	37.6	None	n/a	0	Yes	None			18.3	7.74	Other		n/a	n/a	n/a	n/a	n/a	n/a
PN199	Empirical Abx w/o confirmatory microbiology	F	62	White	White other	diabetes	2-7 days	37.6	ciprofloxacin, metronidazole	IV	2	Yes	None			34.7	16.31	Dental_Perioral	Dental abscess	-9.30189	-8.34116	0.960732	n/a	n/a	n/a
PN250	Empirical Abx w/o confirmatory microbiology	F	85	White	British	diabetes, hospital admission within 1 year	2-7 days	37.6	clarithromycin, co-amoxiclav	IV	2	Yes	None			202.7	18.91	Respiratory	LRTI w/o XR changes	-10.4336	-2.1855	8.24811	n/a	n/a	n/a
PN267	Confirmed bacterial infection	M	36	Other_Ethnicity	n/a	None	1-2 weeks	37.6	doxycycline	PO	2	Yes	Urine	Bacteria	E. coli	23.5	14.73	Urinary_Tract	Prostatitis	n/a	n/a	n/a	-8.62887	-4.91058	3.71829
PN110	Empirical Abx w/o confirmatory microbiology	F	63	White	British	surgery within 3 months	n/a	37.7	None	n/a	0	Yes	None			224.3	6.21	Urinary_Tract	UTI	-7.0382	-5.52035	1.51785	n/a	n/a	n/a
PN171	No relevent microbiology & No Abx	F	29	White	British	None	n/a	37.7	None	n/a	2	Yes	None			18.6	0.83	Other	Rheumatological	n/a	n/a	n/a	-5.5733	-8.01371	-2.44041
PN173	Empirical Abx w/o confirmatory microbiology	M	54	Asian_Asian_British	Bangladeshi	None	2-7 days	37.7	co-amoxiclav	PO	1	No				35.7	12.95			n/a	n/a	n/a	n/a	n/a	n/a
PN216	No relevent microbiology & No Abx	F	30	Black_Black_British	African	pregnancy	2-7 days	37.7	other, none	n/a	2	Yes	None			7.1	1.98	Other	Unknown aetiology	n/a	n/a	n/a	n/a	n/a	n/a
PN226	Empirical Abx w/o confirmatory microbiology	F	39	Asian_Asian_British	Any other Asian background	hospital admission within 1 year	2-7 days	37.7	clarithromycin, co-amoxiclav	IV	1	Yes	None			18.9	13.29	Respiratory	LRTI w/o XR changes	-7.85397	-7.39547	0.458504	n/a	n/a	n/a
PN231	Empirical Abx w/o confirmatory microbiology	M	70	White	British	chronic heart disease, chronic kidney disease, hospital admission within 1 year	n/a	37.7	co-amoxiclav, clarithromycin	IV	3	Yes	None			222.8	15.73	Respiratory	Pneumonia	-3.3724	-5.54236	-2.16996	n/a	n/a	n/a
PN284	No relevent microbiology & No Abx	M	33	White	British	IVDU, alcohol misuse, prosthetic heart valves	2-7 days	37.7	none	IV	1	yes	None			2	7.16	Other	Unknown aetiology	-6.46085	-8.37461	-1.91375	n/a	n/a	n/a
PN297	Empirical Abx w/o confirmatory microbiology	M	51	Black_Black_British	Caribbean	None	<48 hours	37.7	ciprofloxacin	IV	1	Yes	None			88.5	8.89	Skin_or_Soft_tissue	Cellulitis	-3.03385	-5.84677	-2.81291	n/a	n/a	n/a
PN301	Empirical Abx w/o confirmatory microbiology	F	91	White	British	None	<48 hours	37.7	none	n/a	3	Yes	None			114	17.83	Other	Trauma	-9.39118	-4.83754	4.55363	n/a	n/a	n/a
PN319	Confirmed viral infection	M	31	White	British	developing world travel history within 3 months	2-7 days	37.7	none	n/a	1	Yes	Serology	Virus	Dengue	3.9	3.71	Systemic	Dengue fever	n/a	n/a	n/a	2.17423	-9.67806	-11.8523
PN329	Empirical Abx w/o confirmatory microbiology	M	86	Other_Ethnicity	n/a	diabetes, chronic lung disease	2-7 days	37.7	none	n/a	3	Yes	None			56.7	24.81	Respiratory	IECOPD	n/a	n/a	n/a	n/a	n/a	n/a
PN337	Empirical Abx w/o confirmatory microbiology	M	53	White	British	chronic lung disease	1-2 weeks	37.7	clarithromycin, co-amoxiclav	IV	2	Yes	None			40.6	12.95	Respiratory	IECOPD	n/a	n/a	n/a	n/a	n/a	n/a
PN339	Empirical Abx w/o confirmatory microbiology	F	53	White	British	None	2-7 days	37.7	clindamycin	IV	2	Yes	None			222.6	26.54	Skin_or_Soft_tissue	Cellulitis	n/a	n/a	n/a	n/a	n/a	n/a
PN082	Empirical Abx w/o confirmatory microbiology	M	61	White	British	chronic lung disease	2-7 days	37.8	co-amoxiclav	IV	2	Yes	None			45.9	21.76	Respiratory	IECOPD	n/a	n/a	n/a	n/a	n/a	n/a
PN095	Confirmed bacterial infection	F	29	Black_Black_British	African	None	n/a	37.8	None	n/a	0	Yes	Sputum	Bacteria	Klebsiella spp., Pseudomonas aeruginosa	162.3	9.1	Respiratory	Pneumonia	n/a	n/a	n/a	n/a	n/a	n/a
PN130	No relevent microbiology & No Abx	M	38	Asian_Asian_British	Indian	None	2-7 days	37.8	none	N/A	1	Yes	None			26.9	12.21	Skin_or_Soft_tissue	Drug rash	n/a	n/a	n/a	-10.9776	-4.64648	6.33108
PN133	Confirmed bacterial infection	F	80	White	British	chronic heart disease	2-7 days	37.8	none	n/a	2	Yes	Stool	Bacteria	Campylobacter	178.2	14.58	Gastrointestinal	Gastroenteritis	-3.73655	-3.70831	0.02824	n/a	n/a	n/a
PN143	Confirmed bacterial infection	M	64	White	British	chronic lung disease	1-2 weeks	37.8	meropem	IV	2	Yes	Sputum	Bacteria	Pseudomonas aeruginosa	77.5	11.85	Respiratory	IECOPD	-5.57334	-5.26915	0.304188	n/a	n/a	n/a
PN150	Confirmed bacterial infection	F	63	Asian_Asian_British	Bangladeshi	autoimmune rheumatological disease	2-7 days	37.8	cefuroxime, metronidazole	IV	2	Yes	Blood	Bacteria	Enterobacter spp.	67.9	23.9	Hepatobiliary	Cholangitis	n/a	n/a	n/a	-11.8743	-3.21492	8.65943
PN172	Confirmed bacterial infection	F	41	White	British	None	n/a	37.8	cefuroxime	IV	2	Yes	Urine	Bacteria	E. coli	118.3	14.57	Urinary_Tract	Pyelonephritis	n/a	n/a	n/a	n/a	n/a	n/a
PN174	Confirmed bacterial infection	F	34	White	British	None	2-7 days	37.8	cefuroxime	IV	2	No	Urine	Bacteria	E. coli	93	14.18	Urinary_Tract	Pyelonephritis	n/a	n/a	n/a	n/a	n/a	n/a
PN225	Empirical Abx w/o confirmatory microbiology	M	63	White	British	chronic lung disease	1-2 weeks	37.8	amoxicillin	PO	3	Yes	None				22.49	Respiratory	IECOPD	-5.64733	-3.76897	1.87836	n/a	n/a	n/a
PN282	Confirmed bacterial infection	F	83	White	British	None	n/a	37.8	co-amoxiclav	IV, PO	2	Yes	Urine	Bacteria	Klebsiella spp.	26.7	8.59	Urinary_Tract	UTI	n/a	n/a	n/a	n/a	n/a	n/a
PN285	No relevent microbiology & No Abx	M	89	Black_Black_British	Caribbean	diabetes, intravascular prosthesis or stent, chronic heart disease	2-7 days	37.8	none	n/a	0	Yes	None			282.5	11.18	Other	Rheumatological	n/a	n/a	n/a	-9.11528	-7.59018	1.5251
PN288	Confirmed bacterial infection	M	42	White	White other	None	<48 hours	37.8	none	n/a	1	Yes	CSF	Bacteria	Listeria monocytogenes	4.2	15.74	CNS	Pyogenic meningitis	n/a	n/a	n/a	-10.4506	-5.26363	5.18692
PN322	Empirical Abx w/o confirmatory microbiology	F	31	Asian_Asian_British	Any other Asian background	None	2-7 days	37.8	co-amoxiclav	IV	2	Yes	None			93.5	15.5	Urinary_Tract	Pyelonephritis	n/a	n/a	n/a	n/a	n/a	n/a
PN343	Empirical Abx w/o confirmatory microbiology	M	69	Not Stated	n/a	chronic heart disease, indwelling urinary catheter, chronic neurological disability	2-7 days	37.8	ciprofloxacin	PO	2	No	None			56.1	12.41	Urinary_Tract	UTI	n/a	n/a	n/a	n/a	n/a	n/a
PN061	Empirical Abx w/o confirmatory microbiology	F	66	White	British	chronic lung disease	2-7 days	37.9	cefuroxime	IV	2	Yes	None			81.7	10.98	Respiratory	IECOPD	n/a	n/a	n/a	n/a	n/a	n/a
PN125	Other	M	61	White	British	diabetes	2-7 days	37.9	co-amoxiclav	IV	0	Yes	Urine	Fungus	Candida spp.	25.9	7.8	Urinary_Tract	UTI	n/a	n/a	n/a	n/a	n/a	n/a
PN139	Confirmed bacterial infection	M	68	White	White other	None	n/a	37.9	clarithromycin, co-amoxiclav	IV	2	Yes	Blood	Bacteria	Haemophilus influenzae (nontypable)	248.6	4.91	Respiratory	Pneumonia	n/a	n/a	n/a	-10.5655	-5.75442	4.81109
PN165	Empirical Abx w/o confirmatory microbiology	M	18	White, Black_Black_British	British	None	1-2 weeks	37.9	none	n/a	0	No				76.1	4.86			-4.59313	-7.85145	-3.25831	n/a	n/a	n/a
PN167	Empirical Abx w/o confirmatory microbiology	M	38	White	British	None	n/a	37.9	cefuroxime, co-amoxiclav	IV	0	Yes	None			4.5	11	Gastrointestinal	Appendicitis	-7.75161	-7.68545	0.0661558	n/a	n/a	n/a
PN193	Confirmed viral infection	F	58	Asian_Asian_British	Pakistani	prosthetic heart valves	1-2 weeks	37.9	amoxicillin	IV	2	Yes	Viral PCR	Virus	Influenza B	8.2	7.13	Systemic	Influenza	4.94049	-9.7268	-14.6673	3.39548	-9.46844	-12.8639
PN201	Confirmed bacterial infection	M	34	White	British	surgery within 3 months, hospital admission within 1 year	<48 hours	37.9	tazocin (Piperacillin-Tazobactam)	IV	2	Yes	Wound Swab	Bacteria	Enterobacter spp.	102	9.11	Gastrointestinal	Diverticulitis, Intraabdominal collection	n/a	n/a	n/a	-9.93522	-3.12341	6.81181
PN232	Empirical Abx w/o confirmatory microbiology	M	62	White	British	None	2-7 days	37.9	co-amoxiclav	IV	2	Yes	None			47.8	10.08	Systemic	Influenza	0.71763	-7.70822	-8.42585	n/a	n/a	n/a
PN264	Empirical Abx w/o confirmatory microbiology	M	26	Black_Black_British	African	None	2-6 weeks	37.9	benznidazole, metronidazole	IV	0	Yes	None			61.8	11.96	Respiratory	Tonsillitis	-0.642349	-5.11143	-4.46908	n/a	n/a	n/a
PN271	Empirical Abx w/o confirmatory microbiology	F	58	Asian_Asian_British	n/a	None	n/a	37.9	flucloxacillin	IV	0	Yes	None			4	9.05	Other	Rheumatological	-6.29612	-11.4787	-5.18257	n/a	n/a	n/a
PN278	Empirical Abx w/o confirmatory microbiology	F	35	Not Stated	n/a	None	n/a	37.9	ceftriaxone	IV	1	Yes	None			3.7	7.32	Systemic	Unspecified viral infection	2.90523	-7.70098	-10.6062	n/a	n/a	n/a
PN304	Empirical Abx w/o confirmatory microbiology	M	58	White	British	hospital admission within 1 year	<48 hours	37.9	flucloxacillin	IV	1	Yes	None			10.3	17.77	Skin_or_Soft_tissue	Cellulitis	-6.61882	-3.85184	2.76698	n/a	n/a	n/a
PN308	Confirmed bacterial infection	F	51	White	British	indwelling urinary catheter	<48 hours	37.9	ciprofloxacin, gentamicin	IV	1	yes	Blood, Urine	Bacteria	Klebsiella spp.	67.7	13.72	Urinary_Tract	UTI	n/a	n/a	n/a	-12.0761	0.409069	12.4852
PN326	Other	M	30	Other_Ethnicity, Black_Black_British	n/a	None	2-7 days	37.9	cefuroxime, metronidazole	IV	1	Yes	Serology	Protozoa	Entamoeba histolytica	233.1	10.46	Hepatobiliary	Liver abscess	n/a	n/a	n/a	n/a	n/a	n/a
PN327	No relevent microbiology & No Abx	M	83	White	British	diabetes, chronic neurological disability, hospital admission within 1 year	2-6 weeks	37.9	none	n/a	0	Yes	None			45.2	8.93	Urinary_Tract	UTI	n/a	n/a	n/a	n/a	n/a	n/a
PN332	No relevent microbiology & No Abx	M	67	White	British	indwelling urinary catheter, hospital admission within 1 year	2-7 days	37.9	none	n/a	0	Yes	None			116.2	10.21	Other	Unknown aetiology	-5.27113	-4.35818	0.912948	n/a	n/a	n/a
PN042	Empirical Abx w/o confirmatory microbiology	F	48	White	British	solid organ malignancy	n/a	38	None	n/a	1	Yes	None			14.9	0.62	Systemic	Neutropenic sepsis	n/a	n/a	n/a	n/a	n/a	n/a
PN053	Empirical Abx w/o confirmatory microbiology	M	49	Asian_Asian_British	Indian	chronic lung disease	2-7 days	38	none	n/a	3	Yes	None			512.6	21.54	Respiratory	Pneumonia	n/a	n/a	n/a	n/a	n/a	n/a
PN056	Empirical Abx w/o confirmatory microbiology	F	85	White	British	None	n/a	38	None	n/a	1	Yes	None			61.6	17.11	Respiratory	Pneumonia	n/a	n/a	n/a	n/a	n/a	n/a
PN065	No relevent microbiology & No Abx	F	37	White	British	surgery within 3 months	1-2 weeks	38	none	n/a	1	Yes	None			61	12.05	Systemic	Unspecified viral infection	n/a	n/a	n/a	n/a	n/a	n/a
PN066	Other	F	53	Black_Black_British	African	None	n/a	38	None	n/a	0	Yes	Blood	Malaria_spp	Plasmodium falciparum	191.2	8.42	Systemic	Malaria	n/a	n/a	n/a	n/a	n/a	n/a
PN067	Empirical Abx w/o confirmatory microbiology	M	59	Black_Black_British	Caribbean	chronic neurological disability	2-7 days	38	none	n/a	2	Yes	None			208.9	23.17	Respiratory	Pharyngitis	n/a	n/a	n/a	n/a	n/a	n/a
PN068	No relevent microbiology & No Abx	M	53	White	White other	None	1-2 weeks	38	none	n/a	0	No	None			4.6	5.67	Other	Unknown aetiology	n/a	n/a	n/a	n/a	n/a	n/a
PN069	No relevent microbiology & No Abx	F	39	Asian_Asian_British	Bangladeshi	None	<48 hours	38	none	n/a	2	Yes	None			0.7	14.41	Gastrointestinal	Gastroenteritis	n/a	n/a	n/a	0.479376	-6.06415	-6.54353
PN073	Empirical Abx w/o confirmatory microbiology	F	66	White	British	chronic lung disease	n/a	38	None	n/a	1	Yes	None			129.8	14.57	Respiratory	IECOPD	n/a	n/a	n/a	n/a	n/a	n/a
PN080	Empirical Abx w/o confirmatory microbiology	F	51	Other_Ethnicity	n/a	None	2-6 weeks	38	none	n/a	1	Yes	None			113.1	9	Urinary_Tract	UTI	n/a	n/a	n/a	n/a	n/a	n/a
PN088	Confirmed viral infection	F	73	Black_Black_British	African	None	n/a	38	None	n/a	0	Yes	Viral PCR	Virus	Influenza A	79.4	7.65	Urinary_Tract	UTI	n/a	n/a	n/a	-1.49916	-6.12593	-4.62677
PN120	No relevent microbiology & No Abx	M	38	Black_Black_British	Caribbean	diabetes	<48 hours	38	none	n/a	2	Yes	None			103.1	17.63	Gastrointestinal	Gastroenteritis	n/a	n/a	n/a	-10.6258	-11.6883	-1.06247
PN152	Empirical Abx w/o confirmatory microbiology	F	23	Asian_Asian_British	n/a	None	2-7 days	38	None	n/a	2	No				71.9	11.07			0.896853	-8.81425	-9.71111	n/a	n/a	n/a
PN175	No relevent microbiology & No Abx	F	17	Asian_Asian_British	Bangladeshi	None	n/a	38	None	n/a	3	Yes	None			6.8	16.2	Other		n/a	n/a	n/a	-5.98168	-3.95007	2.03161
PN185	Confirmed bacterial infection	F	45	White	British	diabetes	<48 hours	38	ciprofloxacin	PO	1	Yes	Blood, Urine	Bacteria	E. coli	34.6	12.79	Urinary_Tract	Pyelonephritis	n/a	n/a	n/a	-8.96484	-3.4106	5.55423
PN187	No relevent microbiology & No Abx	F	36	Asian_Asian_British	Any other Asian background	None	2-7 days	38	none	n/a	2	Yes	None			82.5	3.44	Systemic	Unspecified viral infection	n/a	n/a	n/a	-3.49358	-8.68686	-5.19328
PN207	Empirical Abx w/o confirmatory microbiology	F	19	White	White other	None	<48 hours	38	metronidazole, amoxicillin	IV	2	Yes				26.5	14.82	Gastrointestinal	Appendicitis	-2.0265	-5.60966	-3.58317	n/a	n/a	n/a
PN252	No relevent microbiology & No Abx	F	25	White	British	None	<48 hours	38	none	n/a	2	No	None			7.8	4.92	Systemic	Unspecified viral infection	n/a	n/a	n/a	3.64088	-7.50625	-11.1471
PN253	Confirmed bacterial infection	M	49	Not Stated	n/a	chronic neurological disability	2-7 days	38	co-amoxiclav, gentamicin	IV	2	Yes	Urine	Bacteria	Proteus mirabilis	59.9	18.87	Urinary_Tract	UTI	n/a	n/a	n/a	-9.24527	-4.78434	4.46093
PN256	Empirical Abx w/o confirmatory microbiology	M	76	Asian_Asian_British	Pakistani	None	n/a	38	clarithromycin	IV	1	Yes	None			19.9	11.09	Respiratory	LRTI w/o XR changes	-2.14122	-3.37379	-1.23257	n/a	n/a	n/a
PN309	Confirmed bacterial infection	M	36	White	British	None	<48 hours	38	cefuroxime	IV	2	yes	Urine	Bacteria	E. coli	4.5	14.93	Urinary_Tract	Pyelonephritis	n/a	n/a	n/a	-12.3092	-4.85385	7.45536
PN311	Empirical Abx w/o confirmatory microbiology	F	64	Asian_Asian_British	Indian	None	1-2 weeks	38	cefuroxime, metronidazole	IV	1	Yes	None			13.9	11.43	Hepatobiliary	Cholangitis	n/a	n/a	n/a	n/a	n/a	n/a
PN331	Empirical Abx w/o confirmatory microbiology	M	68	White	British	hospital admission within 1 year	2-7 days	38	flucloxacillin, benzylpenicillin	IV	2	Yes	None			98.5	13.8	Skin_or_Soft_tissue	Abscess	n/a	n/a	n/a	n/a	n/a	n/a
PN344	Empirical Abx w/o confirmatory microbiology	M	76	White	British	diabetes	<48 hours	38	cefuroxime	IV	0	Yes	None			15.5	10.39	Other	Unknown aetiology	n/a	n/a	n/a	n/a	n/a	n/a
PN019	Empirical Abx w/o confirmatory microbiology	M	24	White	White other	None	<48 hours	38.1	penicillin V	PO	2	No	None			89	11.81	Respiratory	Pharyngitis	-1.64941	-4.45408	-2.80467	n/a	n/a	n/a
PN032	Empirical Abx w/o confirmatory microbiology	F	20	White	Irish	None	2-7 days	38.1	none	n/a	1	Yes	None			70.2	9.42	Gastrointestinal	Appendicitis	-3.42634	-3.39862	0.0277258	n/a	n/a	n/a
PN034	Empirical Abx w/o confirmatory microbiology	M	37	White	British	chronic lung disease	<48 hours	38.1	Flucloxacillin	IV	2	Yes	None			1.3	8.66	Skin_or_Soft_tissue	Cellulitis	-8.00783	-0.902153	7.10568	n/a	n/a	n/a
PN070	No relevent microbiology & No Abx	M	61	Asian_Asian_British	Indian	developing world travel history within 3 months	2-6 weeks	38.1	none	n/a	2	Yes	None			133.5	10.06	Other	Rheumatological	n/a	n/a	n/a	-1.65596	-9.17266	-7.5167
PN074	Confirmed viral infection	M	51	Black_Black_British	Caribbean	chronic neurological disability	2-7 days	38.1	none	n/a	2	No	Wound Swab	Virus	Varicella	11.3	5.38	Systemic	Varicella	1.91081	-9.67883	-11.5896	-0.228028	-9.72937	-9.50134
PN086	Empirical Abx w/o confirmatory microbiology	F	24	Chinese	n/a	None	n/a	38.1	None	n/a	1	Yes	None			154.7	7.87	Respiratory	Pneumonia	n/a	n/a	n/a	n/a	n/a	n/a
PN089	Empirical Abx w/o confirmatory microbiology	M	55	Black_Black_British	Caribbean	chronic lung disease	n/a	38.1	None	n/a	1	Yes	None			37.3	12.23	Respiratory	Pneumonia	n/a	n/a	n/a	n/a	n/a	n/a
PN105	No relevent microbiology & No Abx	F	55	White	n/a	None	<48 hours	38.1	none	n/a	2	Yes	None			0.6	5.75	Other	Drug-Induced	n/a	n/a	n/a	-10.6384	-9.08773	1.55067
PN111	Empirical Abx w/o confirmatory microbiology	F	82	White	British	chronic lung disease, chronic heart disease	n/a	38.1	None	n/a	2	Yes	None			90.3	16.91	Respiratory	Pneumonia	n/a	n/a	n/a	n/a	n/a	n/a
PN113	Empirical Abx w/o confirmatory microbiology	M	40	Not Stated	n/a	surgery within 3 months	2-7 days	38.1	amoxicillin, metronidazole	IV	3	Yes				227	22.91			n/a	n/a	n/a	n/a	n/a	n/a
PN147	No relevent microbiology & No Abx	F	73	White	British	chronic lung disease	n/a	38.1	None	n/a	1	Yes	None			31.2	6.47	Respiratory	IECOPD	-2.00199	-4.7171	-2.71511	n/a	n/a	n/a
PN169	Confirmed bacterial infection	F	47	White	British	chronic liver disease, diabetes, IVDU, alcohol misuse	n/a	38.1	flucloxacillin, benzylpenicillin	IV	2	Yes	Wound Swab	Bacteria	E. coli, Staph aureus (Methicillin sens)	9.7	3.25	Skin_or_Soft_tissue	Cellulitis	n/a	n/a	n/a	1.36911	-9.07961	-10.4487
PN195	Confirmed bacterial infection	F	53	White	British	None	2-7 days	38.1	None	n/a	3	Yes	Blood	Bacteria	Streptococcus pneumoniae	279.7	16.8	Respiratory	Pneumonia	n/a	n/a	n/a	-4.54717	-1.64436	2.90281
PN211	Empirical Abx w/o confirmatory microbiology	F	20	White	White other	None	n/a	38.1	co-amoxiclav, clarithromycin	PO	3	Yes	None			73.1	14	Respiratory	Pneumonia	n/a	n/a	n/a	n/a	n/a	n/a
PN214	Empirical Abx w/o confirmatory microbiology	F	39	White	White other	hospital admission within 1 year, chronic neurological disability	<48 hours	38.1	none	n/a	3	Yes	None			102.5	15.92	Skin_or_Soft_tissue	Surgical Wound Infection	-5.06426	-6.97643	-1.91217	n/a	n/a	n/a
PN224	No relevent microbiology & No Abx	M	27	White	British	alcohol misuse, IVDU	2-7 days	38.1	none	n/a	2	Yes	None			46.2	10.49	Gastrointestinal	Pancreatitis	n/a	n/a	n/a	-13.2626	-4.41404	8.84861
PN263	Empirical Abx w/o confirmatory microbiology	F	49	White	British	None	2-7 days	38.1	cefuroxime, metronidazole	IV	2	Yes	None			98.1	15.4	Gastrointestinal	Appendicitis	-9.42483	-4.77864	4.6462	n/a	n/a	n/a
PN266	Confirmed bacterial infection	M	88	White	British	intravascular prosthesis or stent	2-7 days	38.1	cefuroxime, clindamycin	IV	3	Yes	Blood	Bacteria	Streptococcus pneumoniae	78.2	14.54	Respiratory	Pneumonia	n/a	n/a	n/a	n/a	n/a	n/a
PN310	Confirmed bacterial infection	F	56	White	British	surgery within 3 months	<48 hours	38.1	gentamicin	IV	3	Yes	Urine	Bacteria	Enterococcus spp.	375.6	22.56	Urinary_Tract	UTI	-5.16228	-1.89161	3.27068	n/a	n/a	n/a
PN334	Empirical Abx w/o confirmatory microbiology	M	70	White	British	None	<48 hours	38.1	none	n/a	2	Yes	None			8.4	2.62	Respiratory	LRTI w/o XR changes	n/a	n/a	n/a	n/a	n/a	n/a
PN340	Empirical Abx w/o confirmatory microbiology	F	61	White	British	None	<48 hours	38.1	clarithromycin	PO	2	No	None			12.5	11.05	Respiratory	LRTI w/o XR changes	n/a	n/a	n/a	n/a	n/a	n/a
PN005	Empirical Abx w/o confirmatory microbiology	M	46	Other_Ethnicity	n/a	None	2-7 days	38.2	penicillin V	PO	2	No	None			106.7	10.91	Respiratory	Pharyngitis	-6.76692	-4.96004	1.80689	n/a	n/a	n/a
PN031	Confirmed bacterial infection	F	71	White	British	chronic lung disease, solid organ malignancy	<48 hours	38.2	none	n/a	3	No	Urine	Bacteria	Klebsiella pneumoniae	355	19.75	Urinary_Tract	UTI	-7.28745	0.49434	7.78178	-7.90241	0.580706	8.48312
PN039	Empirical Abx w/o confirmatory microbiology	F	30	White	White other	None	<48 hours	38.2	ciprofloxacin	PO	2	No	None			77.2	10.66	Urinary_Tract	UTI	n/a	n/a	n/a	n/a	n/a	n/a
PN041	Empirical Abx w/o confirmatory microbiology	M	59	White	British	None	1-2 weeks	38.2	none	n/a	2	No	None					Other	Unknown aetiology	n/a	n/a	n/a	n/a	n/a	n/a
PN043	Empirical Abx w/o confirmatory microbiology	F	27	White	British	None	<48 hours	38.2	metronidazole	n/a	3	No	None					Other	Unknown aetiology	-6.34706	-5.08011	1.26694	n/a	n/a	n/a
PN064	Empirical Abx w/o confirmatory microbiology	M	90	White	British	chronic neurological disability, chronic heart disease, diabetes	<48 hours	38.2	clarithromycin, teicoplanin	PO, IV	3	Yes	None			81.3	17.61	Respiratory	Pneumonia	n/a	n/a	n/a	n/a	n/a	n/a
PN078	Empirical Abx w/o confirmatory microbiology	F	63	White	British	solid organ malignancy, surgery within 3 months	2-6 weeks	38.2	Cefuroxime	IV	2	Yes	None			63	13.32	Skin_or_Soft_tissue	Surgical Wound Infection	n/a	n/a	n/a	n/a	n/a	n/a
PN087	Empirical Abx w/o confirmatory microbiology	F	48	White	British	None	n/a	38.2	None	n/a	1	Yes	None			111.2	8.98	Respiratory	Pneumonia	n/a	n/a	n/a	n/a	n/a	n/a
PN094	Confirmed bacterial infection	M	60	Not Stated	n/a	surgery within 3 months	n/a	38.2	None	n/a	2	Yes	Blood	Bacteria	Enterococcus spp.	44.3	20.36	Skin_or_Soft_tissue	Surgical Wound Infection	-5.77945	-2.94851	2.83094	-7.38369	-2.33973	5.04396
PN115	Confirmed bacterial infection	M	58	White	White other	surgery within 3 months	<48 hours	38.2	benzylpenicillin, flucloxacillin	IV	2	Yes	Blood	Bacteria	Mixed anaerobes	320.3	16.09	Skin_or_Soft_tissue	Cellulitis	n/a	n/a	n/a	n/a	n/a	n/a
PN132	Empirical Abx w/o confirmatory microbiology	F	81	White	British	chronic lung disease	2-7 days	38.2	None	n/a	4	Yes	None			5.9	20.24	Respiratory	IECOPD	-8.41256	-5.11785	3.29471	n/a	n/a	n/a
PN141	Confirmed bacterial infection	F	51	Asian_Asian_British	Indian	autoimmune rheumatological disease, hospital admission within 1 year	2-7 days	38.2	co-amoxiclav	IV	2	Yes	Blood	Bacteria	Staph aureus (Methicillin sens)	63	6.22	Skin_or_Soft_tissue	Cellulitis	n/a	n/a	n/a	-7.8406	-8.00627	-0.165664
PN164	Confirmed bacterial infection	F	86	White	British	indwelling urinary catheter	n/a	38.2	co-amoxiclav	IV	2	Yes	Blood	Bacteria	Staph aureus (Methicillin sens)	60.7	10.34	Urinary_Tract	UTI	n/a	n/a	n/a	-8.07636	-3.91222	4.16415
PN219	Empirical Abx w/o confirmatory microbiology	M	47	Other_Ethnicity	n/a	None	<48 hours	38.2	co-amoxiclav	IV	4	Yes	None			209.9	18.31	Gastrointestinal	Perforated viscus	-13.9604	-2.42422	11.5362	n/a	n/a	n/a
PN223	Confirmed viral infection	F	58	Asian_Asian_British	Bangladeshi	diabetes, prosthetic heart valves, autoimmune rheumatological disease	<48 hours	38.2	co-amoxiclav	IV	2	Yes	Viral PCR	Virus	Influenza A	29.7	8.01	Systemic	Influenza	n/a	n/a	n/a	1.51042	-7.18804	-8.69845
PN227	Confirmed viral infection	F	58	Asian_Asian_British	Bangladeshi	None	2-7 days	38.2	cefuroxime, clarithromycin	IV	2	Yes	Viral PCR	Virus	Influenza A	20	7.96	Systemic	Influenza	n/a	n/a	n/a	-0.0909228	-8.14628	-8.05536
PN243	Confirmed viral infection	F	35	Not Stated	n/a	diabetes	<48 hours	38.2	none	n/a	2	Yes	Viral PCR	Virus	Influenza A	14.2	14.32	Systemic	Influenza	n/a	n/a	n/a	-10.519	-6.95703	3.562
PN254	Confirmed bacterial infection	M	81	White	Irish	chronic lung disease, intravascular prosthesis or stent	1-2 weeks	38.2	amoxicillin	IV	1	Yes	Sputum	Bacteria	Haemophilus influenzae (nontypable)	166.2	13.33	Respiratory	IECOPD	-8.84483	-4.56613	4.27869	n/a	n/a	n/a
PN268	Empirical Abx w/o confirmatory microbiology	F	30	Asian_Asian_British	n/a	diabetes, indwelling urinary catheter, hospital admission within 1 year	1-2 weeks	38.2	gentamicin, meropenem	IV	3	Yes	None			3.4	10.48	Urinary_Tract	UTI	n/a	n/a	n/a	n/a	n/a	n/a
PN273	Empirical Abx w/o confirmatory microbiology	M	55	n/a	British	None	<48 hours	38.2	none	n/a	1	No	None			<0.6	8.88	Gastrointestinal	Gastroenteritis	-6.22678	-3.94783	2.27895	n/a	n/a	n/a
PN290	Empirical Abx w/o confirmatory microbiology	F	66	White	British	intravascular prosthesis or stent, surgery within 3 months	1-2 weeks	38.2	none	n/a	2	Yes	None			1.8	7.4	Gastrointestinal	Intraabdominal collection	-9.81781	-3.39319	6.42463	n/a	n/a	n/a
PN307	Empirical Abx w/o confirmatory microbiology	F	85	White	British	hospital admission within 1 year	2-7 days	38.2	benzylpenicillin, flucloxacillin	IV	2	Yes	None			14.3	15.11	Skin_or_Soft_tissue	Cellulitis	-8.23485	-4.64902	3.58583	n/a	n/a	n/a
PN321	Confirmed bacterial infection	M	82	White	British	chronic heart disease, intravascular prosthesis or stent	>6 weeks	38.2	none	n/a	1	Yes	Stool	Bacteria	Campylobacter	37.1	10.23	Gastrointestinal	Diverticulitis	n/a	n/a	n/a	n/a	n/a	n/a
PN328	Empirical Abx w/o confirmatory microbiology	M	80	White	British	hospital admission within 1 year	<48 hours	38.2	cefuroxime	IV	3	Yes	None			39.2	16.82	Gastrointestinal	Diverticulitis	n/a	n/a	n/a	n/a	n/a	n/a
PN009	Confirmed bacterial infection	M	34	White	British	developing world travel history within 3 months	1-2 weeks	38.3	flucloxacillin	IV	3	Yes	Swab	Bacteria	Streptococcus pyogenes	78	16.14	Skin_or_Soft_tissue	Cellulitis	n/a	n/a	n/a	n/a	n/a	n/a
PN010	Confirmed bacterial infection	F	33	White	White other	None	2-6 weeks	38.3	trimethoprim	PO	3	No	Urine	Bacteria	Streptococcus pyogenes			Urinary_Tract	UTI	n/a	n/a	n/a	n/a	n/a	n/a
PN020	Confirmed bacterial infection	F	24	White	White other	None	<48 hours	38.3	trimethoprim	PO	1	No	Urine	Bacteria	Mixed growth	104.9	13.75	Urinary_Tract	UTI	-8.10948	-4.29464	3.81485	n/a	n/a	n/a
PN027	Empirical Abx w/o confirmatory microbiology	M	27	Other_Ethnicity	n/a	None	<48 hours	38.3	penicillin V	PO	3	no	None			8.9	2.65	Respiratory	Pharyngitis	n/a	n/a	n/a	n/a	n/a	n/a
PN049	Empirical Abx w/o confirmatory microbiology	F	31	White	Irish	None	<48 hours	38.3	clindamycin	IV	3	Yes	None			13.6	19.06	Skin_or_Soft_tissue	Cellulitis	-7.5681	-3.40337	4.16474	n/a	n/a	n/a
PN052	Empirical Abx w/o confirmatory microbiology	M	52	Chinese	n/a	None	2-7 days	38.3	penicillin V	PO	3	No	None				17.88	Respiratory	Tonsillitis	n/a	n/a	n/a	n/a	n/a	n/a
PN057	Confirmed bacterial infection	M	34	White	British	chronic heart disease	<48 hours	38.3	none	n/a	2	Yes	Blood	Bacteria	Cardiobacterium hominis	219.3	12.06	Cardiovascular	I.E (native)	n/a	n/a	n/a	n/a	n/a	n/a
PN090	Empirical Abx w/o confirmatory microbiology	F	44	Not Stated	n/a	None	2-7 days	38.3	none	n/a	2	No				1.5	10.72	Other	Unknown aetiology	n/a	n/a	n/a	n/a	n/a	n/a
PN096	Confirmed bacterial infection	M	57	White	British	None	2-7 days	38.3	none	n/a	2	Yes	Sputum	Bacteria	Streptococcus pneumoniae	338.7	10.17	Respiratory	Pneumonia	n/a	n/a	n/a	n/a	n/a	n/a
PN107	Empirical Abx w/o confirmatory microbiology	F	69	White	British	chronic neurological disability	n/a	38.3	None	n/a	1	Yes	Urine			52.4	12.67	Respiratory	Pneumonia	n/a	n/a	n/a	n/a	n/a	n/a
PN122	Confirmed bacterial infection	M	65	Asian_Asian_British	Any other Asian background	solid organ malignancy, surgery within 3 months, diabetes	2-7 days	38.3	co-amoxiclav, gentamicin	IV	4	Yes	Urine	Bacteria	Klebsiella spp.	14.4	14.21	Urinary_Tract	UTI	n/a	n/a	n/a	-10.9107	-5.09467	5.81607
PN182	Empirical Abx w/o confirmatory microbiology	F	46	White	British	None	n/a	38.3	ciprofloxacin, metronidazole	iv	3	Yes	None			57.7	15.74	Gastrointestinal	Diverticulitis	-8.65492	-12.6557	-4.00082	n/a	n/a	n/a
PN191	Confirmed bacterial infection	F	19	White	British	None	1-2 weeks	38.3	ciprofloxacin, benzylpenicillin	IV	3	Yes	Pus	Bacteria	Streptococcus pyogenes	159.4	19.31	Skin_or_Soft_tissue	Cellulitis	n/a	n/a	n/a	-11.0922	-4.89773	6.19443
PN197	Empirical Abx w/o confirmatory microbiology	M	65	White	British	None	2-7 days	38.3	co-amoxiclav	IV	2	Yes	None			22.8	12.54	Respiratory	LRTI w/o XR changes	-10.6702	-4.67438	5.99578	n/a	n/a	n/a
PN217	Empirical Abx w/o confirmatory microbiology	M	88	White	British	None	2-7 days	38.3	clarithromycin, co-amoxiclav	IV	3	Yes	None			47.4	15.4	Respiratory	Pneumonia	n/a	n/a	n/a	n/a	n/a	n/a
PN277	Empirical Abx w/o confirmatory microbiology	F	19	White	British	None	2-7 days	38.3	cefuroxime	IV	2	Yes	None			180.5	11.85	Urinary_Tract	Pyelonephritis	-7.11011	-2.82098	4.28913	n/a	n/a	n/a
PN279	Confirmed bacterial infection	F	30	White	British	None	2-7 days	38.3	Cefuroxime	IV	3	Yes	Serology	Bacteria	Mycoplasma pneumoniae	58.7	13.7	Respiratory	Pneumonia	n/a	n/a	n/a	n/a	n/a	n/a
PN291	Empirical Abx w/o confirmatory microbiology	F	42	Asian_Asian_British	n/a	diabetes	2-7 days	38.3	cefuroxime, metronidazole	IV	2	Yes	None			43.7	12.89	Gynaecological	PID	-7.48121	-5.38203	2.09918	n/a	n/a	n/a
PN323	Confirmed bacterial infection	M	77	White	British	diabetes, previous resistant bacterial isolate, indwelling urinary catheter	<48 hours	38.3	meropenem, teicoplanin	IV	3	Yes	Blood	Bacteria	Staph epidermidis	89	23.82	Systemic	Septicaemia	n/a	n/a	n/a	n/a	n/a	n/a
PN002	Confirmed bacterial infection	F	66	White	Irish	chronic neurological disability	<48 hours	38.4	clindamycin	IV	2	Yes	Urine	Bacteria	Klebsiella spp.	81.4	21.98	Hepatobiliary	Cholangitis	n/a	n/a	n/a	n/a	n/a	n/a
PN004	Confirmed bacterial infection	M	73	Asian_Asian_British	Bangladeshi	chronic heart disease, diabetes	2-7 days	38.4	meropenem	IV	2	Yes	Blood	Bacteria	E. coli	258.2	9.61	Skin_or_Soft_tissue	Surgical Wound Infection	n/a	n/a	n/a	n/a	n/a	n/a
PN013	Empirical Abx w/o confirmatory microbiology	F	30	Asian_Asian_British	Bangladeshi	None	<48 hours	38.4	none	n/a	3	No	None			16.6	18.55	Gastrointestinal	Gastroenteritis	n/a	n/a	n/a	n/a	n/a	n/a
PN037	Empirical Abx w/o confirmatory microbiology	M	37	Black_Black_British	African	chronic kidney disease	2-7 days	38.4	penicillin V	PO	1	No	None			103.9	8.63	Respiratory	Pharyngitis	2.44942	-6.06362	-8.51303	n/a	n/a	n/a
PN055	Empirical Abx w/o confirmatory microbiology	F	65	White	British	inflammatory bowel disease	2-7 days	38.4	none	n/a	3	Yes	None			8.3	21.04	Gastrointestinal	Diverticulitis	n/a	n/a	n/a	n/a	n/a	n/a
PN062	Empirical Abx w/o confirmatory microbiology	F	28	Asian_Asian_British	Indian	None	2-7 days	38.4	cefuroxime	IV	3	Yes	None			201.9	15.98	Urinary_Tract	Pyelonephritis	n/a	n/a	n/a	n/a	n/a	n/a
PN072	Empirical Abx w/o confirmatory microbiology	M	69	White	British	chronic heart disease	1-2 weeks	38.4	co-amoxiclav, clarithromycin	IV	2	Yes	None			52.8	13.42	Respiratory	Pneumonia	n/a	n/a	n/a	n/a	n/a	n/a
PN083	Empirical Abx w/o confirmatory microbiology	M	29	Not Stated	n/a	chronic lung disease, diabetes	1-2 weeks	38.4	clarithromycin, co-amoxiclav	IV	4	Yes	None			137.5	16.36	Respiratory	Pneumonia	n/a	n/a	n/a	n/a	n/a	n/a
PN084	Empirical Abx w/o confirmatory microbiology	M	74	Asian_Asian_British	Bangladeshi	chronic lung disease, chronic heart disease, diabetes	2-7 days	38.4	co-amoxiclav	IV	3	Yes	None			61.5	15.61	Respiratory	IECOPD	n/a	n/a	n/a	n/a	n/a	n/a
PN103	Confirmed bacterial infection	M	54	White	British	None	n/a	38.4	None	n/a	1	Yes	Faeces	Bacteria	Campylobacter	37.7	11.29	Gastrointestinal	Gastroenteritis	-5.44989	-5.47097	-0.0210853	n/a	n/a	n/a
PN121	No relevent microbiology & No Abx	M	21	White	White other	chronic lung disease, developing world travel history within 3 months	<48 hours	38.4	none	n/a	3	Yes	None			9.7	14.09	Respiratory	LRTI w/o XR changes	n/a	n/a	n/a	-5.20067	-6.03096	-0.830284
PN168	Empirical Abx w/o confirmatory microbiology	F	61	White	British	diabetes	n/a	38.4	benzylpenicillin, co-trimoxazole, flucloxacillin	IV	3	Yes	None			240.6	14.74	Skin_or_Soft_tissue	Cellulitis	-0.446752	-5.38862	-4.94187	n/a	n/a	n/a
PN204	Empirical Abx w/o confirmatory microbiology	F	24	Asian_Asian_British	n/a	hospital admission within 1 year	2-7 days	38.4	co-amoxiclav	IV	3	Yes	None			19.2	7.59	Respiratory	Pharyngitis	-4.23328	-8.84152	-4.60823	n/a	n/a	n/a
PN210	Empirical Abx w/o confirmatory microbiology	F	34	Asian_Asian_British	Bangladeshi	hospital admission within 1 year	1-2 weeks	38.4	clarithromycin	IV	2	Yes	None			0.7	10.72	Other	Unknown aetiology	-5.77203	-7.90676	-2.13473	n/a	n/a	n/a
PN260	No relevent microbiology & No Abx	F	47	White	British	solid organ malignancy, hospital admission within 1 year	<48 hours	38.4	none	n/a	3	Yes	None			1.4	7.51	Gynaecological	Vaginal trauma	n/a	n/a	n/a	-8.76617	-8.15786	0.608315
PN265	Empirical Abx w/o confirmatory microbiology	M	50	White	British	hospital admission within 1 year, surgery within 3 months	2-7 days	38.4	co-amoxiclav, clarithromycin	IV	2	Yes	None			364.4	6.38	Respiratory	Pneumonia	n/a	n/a	n/a	n/a	n/a	n/a
PN299	Confirmed bacterial infection	F	41	White	White other	None	2-6 weeks	38.4	ceftriaxone, metronidazole	IV	3	Yes	Pus, Urine	Bacteria	E. coli	48	18.71	Gynaecological	Pelvic collection	n/a	n/a	n/a	-10.4343	-7.41054	3.02378
PN024	Empirical Abx w/o confirmatory microbiology	F	22	White	British	chronic lung disease	<48 hours	38.5	none	n/a	2	no	None			290.2	11.73	Systemic	Unspecified viral infection	-3.8049	-6.32921	-2.52431	n/a	n/a	n/a
PN050	Confirmed bacterial infection	F	30	White	British	None	2-7 days	38.5	penicillin V	n/a	2	No	Throat swab	Bacteria	Streptococcus spp, Group C beta-haemolytic	32.7	7.71	Respiratory	Pharyngitis	n/a	n/a	n/a	n/a	n/a	n/a
PN092	Empirical Abx w/o confirmatory microbiology	F	26	White	n/a	None	2-7 days	38.5	benzylpenicillin	IV	3	No	None			79.8	17.17	Respiratory	Pharyngitis	-6.34963	-4.90857	1.44106	n/a	n/a	n/a
PN117	Empirical Abx w/o confirmatory microbiology	M	74	White	British	chronic neurological disability, chronic heart disease, chronic lung disease, indwelling urinary catheter	<48 hours	38.5	co-amoxiclav	IV	2	Yes	None			26.1	18.89	Respiratory	Pneumonia	n/a	n/a	n/a	n/a	n/a	n/a
PN128	No relevent microbiology & No Abx	M	71	Asian_Asian_British	Indian	chronic heart disease	2-7 days	38.5	none	N/A	2	Yes	None			10.3	12.07	Respiratory	LRTI w/o XR changes	n/a	n/a	n/a	-7.7935	-3.33628	4.45722
PN140	Empirical Abx w/o confirmatory microbiology	M	72	White	Irish	chronic lung disease	n/a	38.5	amoxicillin, clarithromycin	IV, PO	4	Yes	None			32.6	18.99	Respiratory	IECOPD	-2.58216	-6.376	-3.79384	n/a	n/a	n/a
PN158	Empirical Abx w/o confirmatory microbiology	M	41	White	British	chronic neurological disability	2-7 days	38.5	flucloxacillin, benzylpenicillin	IV	3	Yes	None			255.9	18.1	Skin_or_Soft_tissue	Cellulitis	-7.68191	-2.47716	5.20475	n/a	n/a	n/a
PN176	Confirmed bacterial infection	M	58	White	British	None	n/a	38.5	none	n/a	3	Yes	Blood	Bacteria	E. coli	46	12.77	Systemic	Septicaemia	n/a	n/a	n/a	-9.98346	-1.19939	8.78406
PN198	Confirmed bacterial infection	M	49	Black_Black_British	Any other Black background	None	n/a	38.5	cefuroxime	IV	3	Yes	Urine	Bacteria	Mixed growth	30	12.76	Urinary_Tract	Pyelonephritis	-10.5867	1.77299	12.3597	n/a	n/a	n/a
PN205	Confirmed bacterial infection	M	60	White	British	hospital admission within 1 year	2-7 days	38.5	ciprofloxacin, metronidazole	IV	3	Yes	Pus	Bacteria	Mixed anaerobes	341.7	18.73	Gastrointestinal	Intraabdominal collection	n/a	n/a	n/a	n/a	n/a	n/a
PN233	Empirical Abx w/o confirmatory microbiology	M	46	White	British	None	2-7 days	38.5	none	n/a	1	Yes	None			62.5	11.19	Respiratory	Pneumonia	n/a	n/a	n/a	n/a	n/a	n/a
PN270	Empirical Abx w/o confirmatory microbiology	M	38	White	British	chronic neurological disability	1-2 weeks	38.5	ciprofloxacin, teicoplanin	IV	2	Yes	None			123.2	5.45	Other	DVT	-7.56512	-6.04532	1.51981	n/a	n/a	n/a
PN276	Confirmed bacterial infection	M	74	White	British	diabetes, indwelling urinary catheter	n/a	38.5	Cefuroxime	IV	3	Yes	Blood, Urine	Bacteria	E. coli, Serratia marcescens	65.4	21.16	Urinary_Tract	UTI	n/a	n/a	n/a	-11.7017	-2.06392	9.63781
PN295	Confirmed bacterial infection	F	67	Asian_Asian_British	Bangladeshi	diabetes, prosthetic heart valves	<48 hours	38.5	none	n/a	2	Yes	Blood	Bacteria	Streptococcus - viridans group		11.52	Cardiovascular	I.E (prosthetic)	-4.94241	-3.30819	1.63422	n/a	n/a	n/a
PN312	Confirmed bacterial infection	M	69	White	British	indwelling urinary catheter	<48 hours	38.5	co-amoxiclav, gentamicin	IV	1	Yes	Blood	Bacteria	Klebsiella spp.	25.4	11.81	Urinary_Tract	UTI	n/a	n/a	n/a	-11.4373	1.00995	12.4472
PN320	Confirmed bacterial infection	M	46	Black_Black_British	Caribbean	chronic neurological disability, indwelling urinary catheter, hospital admission within 1 year	<48 hours	38.5	cefuroxime	IV	3	Yes	Urine	Bacteria	Proteus mirabilis	149.4	27.11	Urinary_Tract	UTI	n/a	n/a	n/a	-12.0898	-3.27599	8.81379
PN336	Empirical Abx w/o confirmatory microbiology	F	95	White	British	intravascular prosthesis or stent	<48 hours	38.5	cefuroxime	IV	1	Yes	None			12.2	6.19	Urinary_Tract	UTI	n/a	n/a	n/a	n/a	n/a	n/a
PN006	Empirical Abx w/o confirmatory microbiology	F	68	White	White other	chronic lung disease	2-6 weeks	38.6	doxycycline	IV	2	Yes	None			54.7	8.62	Respiratory	Pneumonia	n/a	n/a	n/a	n/a	n/a	n/a
PN007	Confirmed bacterial infection	F	89	Chinese	n/a	chronic lung disease, immunosuppresion with corticosteroids	2-7 days	38.6	ceftazidime	IV	4	Yes	Sputum	Bacteria	Pseudomonas aeruginosa	176.4	15.92	Respiratory	Pneumonia	-9.47687	-0.068872	9.408	n/a	n/a	n/a
PN046	Confirmed bacterial infection	F	83	White	Irish	chronic neurological disability, indwelling intravascular catheter	<48 hours	38.6	cefuroxime	IV	3	Yes	Blood	Bacteria	E. coli	12	7.84	Urinary_Tract	UTI	n/a	n/a	n/a	n/a	n/a	n/a
PN076	Empirical Abx w/o confirmatory microbiology	M	38	Other_Ethnicity	n/a	chronic neurological disability	2-7 days	38.6	ceftriaxone	IV	3	Yes	None			269.5	13.95	Skin_or_Soft_tissue	Cellulitis	n/a	n/a	n/a	n/a	n/a	n/a
PN251	Empirical Abx w/o confirmatory microbiology	M	85	White	British	diabetes, chronic lung disease	<48 hours	38.6	cefuroxime	IV	2	Yes	None			16.5	21.44	Urinary_Tract	UTI	-10.8189	-2.85561	7.96327	n/a	n/a	n/a
PN274	Empirical Abx w/o confirmatory microbiology	M	33	Chinese	n/a	None	<48 hours	38.6	benzylpenicillin, flucloxacillin	IV	2	Yes	None			7.7	12.39	Skin_or_Soft_tissue	Cellulitis	-4.79306	-5.27307	-0.480017	n/a	n/a	n/a
PN325	Empirical Abx w/o confirmatory microbiology	F	19	Black_Black_British	n/a	pregnancy	2-6 weeks	38.6	cefuroxime, meropenem	IV	2	Yes	None			7.9	9.58	Urinary_Tract	UTI	n/a	n/a	n/a	n/a	n/a	n/a
PN018	Empirical Abx w/o confirmatory microbiology	M	70	White	British	None	<48 hours	38.7	co-amoxiclav	IV	2	Yes	None			39.3	8.73	Gastrointestinal	Diverticulitis, Intraabdominal abscess	-9.19352	-4.10344	5.09008	n/a	n/a	n/a
PN026	No relevent microbiology & No Abx	F	52	Other_Ethnicity	n/a	developing world travel history within 3 months	2-7 days	38.7	none	n/a	2	no	None			5	9.53	Other	Unknown aetiology	2.00253	-8.83432	-10.8368	n/a	n/a	n/a
PN028	Empirical Abx w/o confirmatory microbiology	M	77	White	British	None	2-7 days	38.7	cefuroxime	PO	1	Yes	None			111.4	8.8	Urinary_Tract	Pyelonephritis	-6.72738	-4.93513	1.79225	n/a	n/a	n/a
PN035	Confirmed bacterial infection	F	40	White	British	chronic heart disease	2-7 days	38.7	clindamycin, metronidazole	PO	3	Yes	Pus	Bacteria	Enterococcus spp.	476.1	24.03	Skin_or_Soft_tissue	Abscess	n/a	n/a	n/a	n/a	n/a	n/a
PN077	Empirical Abx w/o confirmatory microbiology	F	39	Other_Ethnicity	n/a	None	1-2 weeks	38.7	ceftriaxone, metronidazole	IV	2	Yes	None			82.9	9.23	Gynaecological	Pelvic collection	5.69804	-6.61125	-12.3093	n/a	n/a	n/a
PN081	No relevent microbiology & No Abx	F	75	White	British	chronic lung disease	1-2 weeks	38.7	none	n/a	4	Yes	None			29.3	14.86	Respiratory	IECOPD	n/a	n/a	n/a	-11.6942	-2.52612	9.16803
PN099	Confirmed bacterial infection	M	43	White	British	inflammatory bowel disease	n/a	38.7	None	n/a	1	Yes	Blood	Bacteria	E. coli	32.1	9.32	Hepatobiliary	Cholangitis	-6.37809	-2.7604	3.61769	-8.50784	-2.08285	6.42498
PN100	Empirical Abx w/o confirmatory microbiology	M	88	White	British	chronic heart disease	2-6 weeks	38.7	none	n/a	3	Yes	None			30.8	7.79	Respiratory	Pneumonia	n/a	n/a	n/a	n/a	n/a	n/a
PN127	Confirmed bacterial infection	M	70	White	British	chronic heart disease	2-7 days	38.7	flucloxacillin, clindamycin	IV	2	Yes	Wound Swab	Bacteria	Staph aureus (Methicillin sens), Streptococcus spp. Group G	23.4	7.8	Skin_or_Soft_tissue	Infected leg ulcers	n/a	n/a	n/a	n/a	n/a	n/a
PN131	Empirical Abx w/o confirmatory microbiology	F	35	White	British	None	2-7 days	38.7	cefuroxime	IV	3	Yes	None			209	18.76	Urinary_Tract	Pyelonephritis	-5.04191	-5.53114	-0.489232	n/a	n/a	n/a
PN142	Empirical Abx w/o confirmatory microbiology	M, F	45	White	British	hospital admission within 1 year, inflammatory bowel disease	<48 hours	38.7	cefuroxime	IV	2	Yes	None			104.9	12.38	Urinary_Tract	Pyelonephritis	n/a	n/a	n/a	n/a	n/a	n/a
PN162	Confirmed bacterial infection	M	67	White	British	hospital admission within 1 year	n/a	38.7	meropenem	IV	2	Yes	Blood, Urine	Bacteria	E. coli	183.9	12.66	Urinary_Tract	UTI	n/a	n/a	n/a	-8.82656	-2.16176	6.6648
PN196	Confirmed bacterial infection	F	84	White	British	intravascular prosthesis or stent	<48 hours	38.7	none	n/a	1	Yes	Urine	Bacteria	E. coli	7.1	6.79	Urinary_Tract	UTI	n/a	n/a	n/a	-9.70081	-9.62951	0.0712938
PN249	Empirical Abx w/o confirmatory microbiology	M	39	White	British	chronic lung disease	n/a	38.7	none	n/a	1	No	None			3.2	10.74	Other	Unknown aetiology	n/a	n/a	n/a	n/a	n/a	n/a
PN272	Confirmed bacterial infection	F	74	White	British	chronic lung disease	<48 hours	38.7	clarithromycin, teicoplanin	IV	2	Yes	Blood	Bacteria	Streptococcus pneumoniae	128.6	6.04	Respiratory	Pneumonia	n/a	n/a	n/a	-10.8366	-1.91356	8.92303
PN287	Confirmed viral infection	F	36	White	British	None	2-6 weeks	38.7	co-amoxiclav, clarithromycin	IV	2	Yes	Serology	Virus	CMV	146.7	13.68	Respiratory	Pneumonia	n/a	n/a	n/a	-4.64322	-6.67443	-2.03121
PN296	Empirical Abx w/o confirmatory microbiology	F	50	Black_Black_British	Caribbean	solid organ malignancy	1-2 weeks	38.7	none	n/a	2	Yes	None			395.2	11.77	Other	Malignancy	n/a	n/a	n/a	n/a	n/a	n/a
PN303	No relevent microbiology & No Abx	F	69	Chinese	n/a	previous resistant bacterial isolate	<48 hours	38.7	none	n/a	4	Yes	Sputum	Bacteria	Haemophilus influenzae (nontypable), Atypical mycobacteria	96.3	17.93	Respiratory	Pneumonia	n/a	n/a	n/a	n/a	n/a	n/a
PN330	Empirical Abx w/o confirmatory microbiology	F	37	White	British, White other	pregnancy	<48 hours	38.7	co-amoxiclav	IV	3	Yes	None			96.5	17.02	Urinary_Tract	UTI	n/a	n/a	n/a	n/a	n/a	n/a
PN021	Confirmed bacterial infection	F	30	Other	n/a	None	1-2 weeks	38.8	co-amoxiclav	PO	2	No	Blood	Bacteria	E.coli	38.1	8.96	Urinary_Tract	Pyelonephritis	n/a	n/a	n/a	n/a	n/a	n/a
PN025	Empirical Abx w/o confirmatory microbiology	M	53	White	White other	None	2-7 days	38.8	none	n/a	2	no	None			2.8	12.45	Systemic	Unspecified viral infection	n/a	n/a	n/a	n/a	n/a	n/a
PN030	Confirmed bacterial infection	M	26	Asian_Asian_British	n/a	None	2-7 days	38.8	amoxicillin	PO	2	No	Blood	Bacteria	Salmonella paratyphi	17.1	5.04	Systemic	Typhoid/Paratyphoid	n/a	n/a	n/a	n/a	n/a	n/a
PN047	Empirical Abx w/o confirmatory microbiology	F	21	White	White other	chronic lung disease	2-7 days	38.8	co-amoxiclav	PO	2	No	None			224.4	13.44	Other	Unknown aetiology	n/a	n/a	n/a	n/a	n/a	n/a
PN079	Confirmed bacterial infection	F	40	White	British	None	2-7 days	38.8	ceftriaxone, gentamicin	IV	2	Yes	Throat swab	Bacteria	Streptococcus pyogenes	186.6	11.56	Respiratory	Pharyngitis	n/a	n/a	n/a	n/a	n/a	n/a
PN085	Empirical Abx w/o confirmatory microbiology	F	26	White	British	None	2-7 days	38.8	none	n/a	2	No	None			65.8	8.9	Systemic	Unspecified	2.83711	-7.18153	-10.0186	n/a	n/a	n/a
PN093	Empirical Abx w/o confirmatory microbiology	F	84	White	Irish	None	n/a	38.8	None	n/a	1	Yes	None			29.1	11.72	Respiratory	IECOPD	2.89879	-2.1935	-5.09229	n/a	n/a	n/a
PN144	Empirical Abx w/o confirmatory microbiology	F	83	Other_Ethnicity	n/a	inflammatory bowel disease	2-7 days	38.8	metronidazole, ciprofloxacin	IV	3	Yes	None			100.7	20.78	Gastrointestinal	Diverticulitis	-9.43189	-5.20301	4.22888	n/a	n/a	n/a
PN146	Confirmed bacterial infection	M	62	White	British	chronic heart disease, hospital admission within 1 year	<48 hours	38.8	benzylpenicillin, flucloxacillin	IV	4	Yes	Wound Swab	Bacteria	Pseudomonas aeruginosa	42.7	18.69	Skin_or_Soft_tissue	Cellulitis	n/a	n/a	n/a	-8.67613	-2.26649	6.40964
PN149	Empirical Abx w/o confirmatory microbiology	F	25	White	British	previous resistant bacterial isolate	<48 hours	38.8	cefuroxime	IV	3	Yes	None			81	9.53	Urinary_Tract	Pyelonephritis	-3.0668	-5.31297	-2.24618	n/a	n/a	n/a
PN209	Confirmed bacterial infection	F	23	Not Stated	n/a	None	2-7 days	38.8	co-amoxiclav	IV	4	Yes	Urine	Bacteria	E. coli	36.3	19.5	Urinary_Tract	Pyelonephritis	n/a	n/a	n/a	-5.66598	-5.13211	0.533869
PN237	Confirmed bacterial infection	F	27	White	British	None	2-7 days	38.8	co-amoxiclav	IV	2	Yes	Urine	Bacteria	E. coli	27.2	10.17	Urinary_Tract	Pyelonephritis	n/a	n/a	n/a	-8.56212	-6.52848	2.03364
PN240	Empirical Abx w/o confirmatory microbiology	M		Asian_Asian_British	Bangladeshi	chronic lung disease	2-7 days	38.8	co-amoxiclav, clarithromycin	IV	4	Yes	None			157.2	15.19	Respiratory	IECOPD	0.431785	-5.02126	-5.45304	n/a	n/a	n/a
PN280	Empirical Abx w/o confirmatory microbiology	F	72	White	British	hospital admission within 1 year, surgery within 3 months	n/a	38.8	cefuroxime, metronidazole	IV	3	Yes	None			17.6	14.27	Other	Malignancy	-8.21534	-6.95419	1.26114	n/a	n/a	n/a
PN338	Empirical Abx w/o confirmatory microbiology	M	54	White	British	None	2-7 days	38.8	benzylpenicillin, clarithromycin	IV	2	Yes	None			282.6	9.83	Skin_or_Soft_tissue	Cellulitis	n/a	n/a	n/a	n/a	n/a	n/a
PN015	Empirical Abx w/o confirmatory microbiology	F	66	White	British	chronic neurological disability	<48 hours	38.9	co-amoxiclav	n/a	3	Yes	None			82.1	2.17	Urinary_Tract	UTI	n/a	n/a	n/a	n/a	n/a	n/a
PN058	Confirmed bacterial infection	F	99	White	British	None	2-7 days	38.9	cefuroxime	IV	3	Yes	Blood	Bacteria	E. coli	110.5	3.56	Urinary_Tract	UTI	n/a	n/a	n/a	n/a	n/a	n/a
PN059	Empirical Abx w/o confirmatory microbiology	M	65	White	British	chronic heart disease, diabetes, surgery within 3 months	<48 hours	38.9	None	n/a	1	Yes	None			108.7	10.58	Gastrointestinal	Diverticulitis	-2.40535	-4.81497	-2.40963	n/a	n/a	n/a
PN116	Empirical Abx w/o confirmatory microbiology	M	81	Asian_Asian_British	Indian	chronic kidney disease, chronic lung disease, diabetes	2-7 days	38.9	co-amoxiclav, clarithromycin	IV	3	Yes	Sputum	Bacteria	Mixed growth	10.5	5.78	Respiratory	LRTI w/o XR changes	n/a	n/a	n/a	n/a	n/a	n/a
PN154	Empirical Abx w/o confirmatory microbiology	M	23	White	British	None	<48 hours	38.9	clarithromycin	PO	4	Yes	None			42.4	22.9	Respiratory	Pneumonia	n/a	n/a	n/a	n/a	n/a	n/a
PN189	Confirmed bacterial infection	M	61	White	British	chronic neurological disability	2-7 days	38.9	cefuroxime, gentamicin	IV	2	Yes	Urine	Bacteria	Pseudomonas aeruginosa	232.5	11.87	Urinary_Tract	UTI	n/a	n/a	n/a	-6.96911	-6.18052	0.788587
PN206	Confirmed bacterial infection	F	21	White	British	None	1-2 weeks	38.9	cefuroxime	IV	3	Yes	Urine	Bacteria	E. coli	324.8	15.34	Urinary_Tract	Pyelonephritis	n/a	n/a	n/a	n/a	n/a	n/a
PN258	Empirical Abx w/o confirmatory microbiology	F	50	White	British	None	2-7 days	38.9	co-amoxiclav, ceftazidime	IV	2	Yes	None			16.5	4.86	Other	Unknown aetiology	-5.33166	-3.02758	2.30408	n/a	n/a	n/a
PN324	Confirmed bacterial infection	M	54	Asian_Asian_British	Bangladeshi	diabetes, intravascular prosthesis or stent	2-7 days	38.9	none	n/a	1	Yes	Stool	Bacteria	Salmonella spp.	59.1	11.41	Gastrointestinal	Gastroenteritis	n/a	n/a	n/a	n/a	n/a	n/a
PN341	No relevent microbiology & No Abx	F	21	Not Stated	n/a	None	2-7 days	38.9	none	n/a	1	Yes	None			67.7	10.73	Systemic	Unspecified viral infection	n/a	n/a	n/a	-2.12641	-4.67091	-2.5445
PN033	Confirmed bacterial infection	F	26	Not Stated	n/a	None	2-7 days	39	co-amoxiclav	PO	3	Yes	Pus	Bacteria	Mixed growth	215.3	17.53	Dental_Perioral	Dental abscess	-9.47183	-4.50039	4.97144	n/a	n/a	n/a
PN119	Confirmed viral infection	M	33	White	British	None	2-7 days	39	none	n/a	2	Yes	Serology	Virus	Measles	7.1	8.41	Systemic	Measles	n/a	n/a	n/a	n/a	n/a	n/a
PN124	Empirical Abx w/o confirmatory microbiology	M	72	White	British	chronic heart disease	2-7 days	39	co-amoxiclav	PO	4	Yes	None			92.6	18.22	Cardiovascular	Inflammatory pericardial effusion	-8.90749	-2.06003	6.84746	n/a	n/a	n/a
PN126	Confirmed bacterial infection	M	43	White	British	None	2-7 days	39	benzylpenicillin	PO	3	Yes	Blood, Sputum	Bacteria	Streptococcus pneumoniae	298.5	14.58	Respiratory	Pneumonia	n/a	n/a	n/a	-10.0557	-0.273244	9.78251
PN138	Confirmed bacterial infection	M	81	White	British	indwelling urinary catheter	n/a	39	cefuroxime, gentamicin	IV	4	Yes	Blood	Bacteria	E. coli	45.4	18.89	Urinary_Tract	UTI	n/a	n/a	n/a	-12.7092	-2.52926	10.1799
PN186	Confirmed bacterial infection	M	42	White	British	chronic neurological disability, indwelling urinary catheter	n/a	39	co-amoxiclav, clarithromycin	IV	4	Yes	Blood	Bacteria	Klebsiella spp.	67	15.12	Respiratory	Pneumonia	n/a	n/a	n/a	n/a	n/a	n/a
PN238	Empirical Abx w/o confirmatory microbiology	M	30	White	White other	chronic lung disease, chronic heart disease, intravascular prosthesis or stent	2-7 days	39	teicoplanin, gentamicin	IV	3	Yes	None			51.1	3.74	Cardiovascular	Vascular prosthetic/ICD/PPM infection	-0.446878	-7.89603	-7.44916	n/a	n/a	n/a
PN239	Confirmed bacterial infection	F		White	British	surgery within 3 months	n/a	39	None	n/a	1	Yes	Blood, Urine	Bacteria	E. coli	239	12.43	Urinary_Tract	UTI	n/a	n/a	n/a	-4.97805	-4.92872	0.0493251
PN255	Confirmed bacterial infection	F	51	White	British	chronic liver disease, alcohol misuse	2-7 days	39	none	n/a	2	Yes	Urine	Bacteria	E. coli	263.3	13.32	Urinary_Tract	UTI	n/a	n/a	n/a	-11.5398	-4.09442	7.44537
PN283	Empirical Abx w/o confirmatory microbiology	F	45	Black_Black_British	African	None	n/a	39	None	n/a	2	Yes	None			3	9.6	Gynaecological	PID	n/a	n/a	n/a	n/a	n/a	n/a
PN289	Confirmed bacterial infection	M	70	Asian_Asian_British	Indian	surgery within 3 months	<48 hours	39	gentamicin, meropenem	IV	3	Yes	Blood, Urine	Bacteria	E. coli	14.4	14.62	Urinary_Tract	Prostatitis	-5.22992	-3.01855	2.21136	n/a	n/a	n/a
PN022	Confirmed bacterial infection	M	47	Black_Black_British	African	chronic neurological disability	2-7 days	39.1	none	n/a	1	No	Urine	Bacteria	E.coli	38.1	8.96	Urinary_Tract	Epididymoorchitis	n/a	n/a	n/a	n/a	n/a	n/a
PN038	Empirical Abx w/o confirmatory microbiology	M	24	Chinese	n/a	None	<48 hours	39.1	tazocin (Piperacillin-Tazobactam)	IV	3	No	None			144.4	15.26	Hepatobiliary	Liver abscess	-8.75147	-2.97909	5.77238	n/a	n/a	n/a
PN104	Empirical Abx w/o confirmatory microbiology	M	75	Asian_Asian_British	Pakistani	chronic heart disease, chronic lung disease	<48 hours	39.1	clarithromycin	PO	1	No	None			24	6.94	Respiratory	LRTI w/o XR changes	1.67144	-5.3291	-7.00054	n/a	n/a	n/a
PN151	Confirmed bacterial infection	F	22	Other_Ethnicity	n/a	None	n/a	39.1	cefuroxime	IV	2	Yes	Blood, Urine	Bacteria	E. coli	101.9	12.7	Urinary_Tract	Pyelonephritis	n/a	n/a	n/a	n/a	n/a	n/a
PN281	Empirical Abx w/o confirmatory microbiology	M	81	White	British	diabetes	<48 hours	39.1	co-amoxiclav	IV	1	Yes	None			124.1	11.28	Skin_or_Soft_tissue	Gangrene	n/a	n/a	n/a	n/a	n/a	n/a
PN293	Empirical Abx w/o confirmatory microbiology	F	39	Asian_Asian_British	n/a	None	2-7 days	39.1	co-amoxiclav	IV	3	Yes	None			95.8	22.67	Respiratory	Tonsillitis	-4.20583	-4.57775	-0.371929	n/a	n/a	n/a
PN298	No relevent microbiology & No Abx	M	32	n/a	n/a	None	n/a	39.1	None	n/a	2	Yes	None			49.9	11.83	Other	Drug-Induced	n/a	n/a	n/a	-7.96517	-6.3297	1.63547
PN302	No relevent microbiology & No Abx	M	31	Black_Black_British	n/a	None	2-7 days	39.1	none	n/a	2	Yes	None			51.3	8.67	Systemic	Unspecified viral infection	n/a	n/a	n/a	-3.30342	-6.8577	-3.55428
PN335	Confirmed bacterial infection	M	75	Asian_Asian_British	Bangladeshi	diabetes	2-7 days	39.1	co-amoxiclav	IV	3	Yes	Blood	Bacteria	Klebsiella spp.	163.3	14.83	Urinary_Tract	UTI	n/a	n/a	n/a	-2.50209	-3.56628	-1.06419
PN040	Other	F	51	Black_Black_British	African	None	2-7 days	39.2	quinine, sulfadoxine & pyrimethamine (fansidar)	n/a	2	Yes	Blood	Malaria_spp	Plasmodium falciparum	182.7	6.69	Systemic	Malaria: falciparum	n/a	n/a	n/a	n/a	n/a	n/a
PN051	Empirical Abx w/o confirmatory microbiology	M	90	White	White other	None	2-7 days	39.2	amoxicillin, clarithromycin	PO	3	Yes	None			239.5	11.77	Respiratory	Pneumonia	n/a	n/a	n/a	n/a	n/a	n/a
PN071	Confirmed bacterial infection	F	37	White	British	None	n/a	39.2	cefuroxime	n/a	1	Yes	Blood	Bacteria	Klebsiella spp.	139.3	11.26	Urinary_Tract	Pyelonephritis	-3.65539	-4.16011	-0.504717	-5.56007	-4.19747	1.3626
PN075	Empirical Abx w/o confirmatory microbiology	M	80	White	British	chronic lung disease	<48 hours	39.2	co-amoxiclav, clarithromycin	IV	4	Yes	None			137.6	24.97	Respiratory	IECOPD	-9.45858	-4.01155	5.44703	n/a	n/a	n/a
PN101	Empirical Abx w/o confirmatory microbiology	M	29	Asian_Asian_British	Indian	None	n/a	39.2	None	n/a	1	Yes				4.2	9.19	Systemic		-5.70221	-5.23659	0.465619	n/a	n/a	n/a
PN153	Empirical Abx w/o confirmatory microbiology	F	22	White	British	None	<48 hours	39.2	cefuroxime	IV	2	Yes	None			34.8	10.73	Urinary_Tract	Pyelonephritis	-3.93467	-6.2487	-2.31403	n/a	n/a	n/a
PN183	Confirmed bacterial infection	F	57	White	British	diabetes	n/a	39.2	cefuroxime	IV	2	Yes	Blood, Urine	Bacteria	Klebsiella spp.	83.7	11.67	Urinary_Tract	Pyelonephritis	n/a	n/a	n/a	-6.03278	-5.97759	0.055186
PN208	Empirical Abx w/o confirmatory microbiology	M	63	White	British	diabetes, inflammatory bowel disease	2-7 days	39.2	ceftriaxone	IV	1	Yes	None			257.6	7.1	Respiratory	Pneumonia	n/a	n/a	n/a	n/a	n/a	n/a
PN215	Empirical Abx w/o confirmatory microbiology	F	75	White	British	autoimmune rheumatological disease, chronic lung disease	2-7 days	39.2	clarithromycin, co-amoxiclav	IV	2	Yes	None			5.6	12.37	Respiratory	Pneumonia	n/a	n/a	n/a	n/a	n/a	n/a
PN241	Empirical Abx w/o confirmatory microbiology	F	20	White, Other_Ethnicity	n/a	None	2-7 days	39.2	cefuroxime	IV	3	Yes	None			196.8	16.51	Urinary_Tract	Pyelonephritis	-2.24872	-4.27104	-2.02232	n/a	n/a	n/a
PN261	Empirical Abx w/o confirmatory microbiology	M	76	Asian_Asian_British	Bangladeshi	diabetes, hospital admission within 1 year	n/a	39.2	clarithromycin, co-amoxiclav	IV	3	Yes	None			14.7	17.04	Respiratory	IECOPD	-11.1607	-2.60143	8.55925	n/a	n/a	n/a
PN269	Empirical Abx w/o confirmatory microbiology	M	76	White	British	hospital admission within 1 year, haematological malignancy	2-6 weeks	39.2	clarithromycin, co-amoxiclav	IV	4	Yes	None			307.7	19.17	Respiratory	Pneumonia	n/a	n/a	n/a	n/a	n/a	n/a
PN294	Empirical Abx w/o confirmatory microbiology	F	76	White	British	hospital admission within 1 year	2-7 days	39.2	co-amoxiclav	IV	2	Yes	None			20.9	15.14	Respiratory	LRTI w/o XR changes	-7.82061	-5.11097	2.70965	n/a	n/a	n/a
PN315	Empirical Abx w/o confirmatory microbiology	F	75	White	Irish	None	2-7 days	39.2	cefuroxime	IV	3	Yes	None			7	22.99	Respiratory	IECOPD	n/a	n/a	n/a	n/a	n/a	n/a
PN316	Empirical Abx w/o confirmatory microbiology	M	33	White	British	None	<48 hours	39.2	benzylpenicillin, flucloxacillin	IV	3	Yes	None			333	21.16	Skin_or_Soft_tissue	Cellulitis	n/a	n/a	n/a	n/a	n/a	n/a
PN318	Empirical Abx w/o confirmatory microbiology	F	41	White	White other	None	2-7 days	39.2	cefuroxime	IV	3	No	None			148.3	17.27	Urinary_Tract	Pyelonephritis	n/a	n/a	n/a	n/a	n/a	n/a
PN342	Empirical Abx w/o confirmatory microbiology	F	32	Other_Ethnicity	n/a	inflammatory bowel disease	<48 hours	39.2	co-amoxiclav	IV	3	Yes	None			159.2	17.97	Gastrointestinal	Perianal abscess	n/a	n/a	n/a	n/a	n/a	n/a
PN345	Empirical Abx w/o confirmatory microbiology	F	24	Not Stated	n/a	None	2-7 days	39.2	cefuroxime	IV	3	Yes	None			144.1	15.06	Respiratory	Tonsillitis	n/a	n/a	n/a	n/a	n/a	n/a
PN112	Confirmed bacterial infection	M	27	Not Stated	n/a	surgery within 3 months	n/a	39.3	None	n/a	1	Yes	Blood	Bacteria	E. coli	56.2	6.61	Gastrointestinal	Appendicitis	n/a	n/a	n/a	-7.33106	1.35793	8.68899
PN129	Empirical Abx w/o confirmatory microbiology	F	26	White	British	None	2-7 days	39.3	clarithromycin	IV	3	Yes	None			102.2	16.67	Respiratory	Pharyngitis	-4.35595	-5.13296	-0.77701	n/a	n/a	n/a
PN188	Empirical Abx w/o confirmatory microbiology	M	31	White	White other	None	n/a	39.3	co-amoxiclav	IV	2	Yes	None			284.5	11.37	Dental_Perioral	Dental abscess	-8.35517	-4.75575	3.59942	n/a	n/a	n/a
PN190	Confirmed bacterial infection	F	22	Mixed	White & Asian	None	2-7 days	39.3	cefuroxime	IV	2	Yes	Blood, Urine	Bacteria	E. coli	12.5	10.27	Urinary_Tract	UTI	n/a	n/a	n/a	-3.76284	-2.81847	0.944368
PN221	Confirmed bacterial infection	F	48	White	British	None	<48 hours	39.3	co-amoxiclav, clarithromycin	IV, PO	3	Yes	Blood	Bacteria	Streptococcus pneumoniae	185.2	11.55	Cardiovascular	I.E (native)	n/a	n/a	n/a	-4.12745	-4.65954	-0.532087
PN262	Confirmed viral infection	M	20	White	British	developing world travel history within 3 months	2-7 days	39.3	clarithromycin, none	IV	2	Yes	Viral PCR	Virus	Influenza B	82.8	8.51	Systemic	Influenza	n/a	n/a	n/a	-0.717963	-3.84413	-3.12617
PN314	Empirical Abx w/o confirmatory microbiology	M	63	Asian_Asian_British	Indian	indwelling urinary catheter, diabetes	2-7 days	39.3	gentamicin, cefuroxime	IV	2	Yes	None			100.1	7.97	Urinary_Tract	UTI	n/a	n/a	n/a	n/a	n/a	n/a
PN098	Confirmed viral infection	F	31	Black_Black_British	African	None	2-7 days	39.4	Cefuroxime	IV	2	Yes	Viral PCR	Virus	Influenza A	34.6	6.13	Systemic	Influenza	4.71561	-8.13281	-12.8484	2.79496	-8.161	-10.956
PN102	Confirmed viral infection	F	68	White	British	chronic lung disease, diabetes	n/a	39.4	None	n/a	1	Yes	Viral PCR	Virus	Influenza A	138.1	6.49	Systemic	Influenza	2.9154	-6.15544	-9.07084	0.551758	-5.96988	-6.52164
PN114	Confirmed bacterial infection	M	32	White	British	None	2-7 days	39.4	clarithromycin, co-amoxiclav	IV	3	Yes	Blood	Bacteria	Streptococcus pneumoniae	144.4	14.77	Respiratory	Pneumonia	n/a	n/a	n/a	-9.45267	-4.93028	4.52239
PN148	Empirical Abx w/o confirmatory microbiology	F		White	British	None	1-2 weeks	39.4	flucloxacillin, penicillin V	IV	3	No	None			179.4	14.51	Skin_or_Soft_tissue	Cellulitis	-5.28123	-3.65779	1.62344	n/a	n/a	n/a
PN161	No relevent microbiology & No Abx	F	29	Not Stated	n/a	None	2-7 days	39.4	none	n/a	2	Yes	None			75.4	12.54	Gastrointestinal	Gastroenteritis	n/a	n/a	n/a	-7.97508	-6.09687	1.87821
PN194	Confirmed bacterial infection	M	39	Not Stated	n/a	chronic neurological disability	2-7 days	39.4	teicoplanin, gentamicin, clindamycin	IV	3	Yes	Urine	Bacteria	Mixed growth	240.1	10.79	Urinary_Tract	UTI	2.12289	-4.81599	-6.93888	n/a	n/a	n/a
PN212	Confirmed bacterial infection	M	68	White	White other	diabetes	n/a	39.4	co-amoxiclav, clarithromycin	IV, PO	2	Yes	Blood	Bacteria	E. coli	231.6	7.86	Hepatobiliary	Cholecystitis	n/a	n/a	n/a	-9.32921	1.52302	10.8522
PN220	Confirmed bacterial infection	F	37	Other_Ethnicity	n/a	developing world travel history within 3 months	2-7 days	39.4	ceftriaxone, meropenem	IV	3	Yes	Urine	Bacteria	E. coli	249.6	21.68	Urinary_Tract	UTI	n/a	n/a	n/a	-6.50424	-0.368308	6.13593
PN305	Confirmed bacterial infection	F	31	White	British	None	<48 hours	39.4	cefuroxime	IV	3	Yes	Urine	Bacteria	E. coli	87.9	15.7	Urinary_Tract	Pyelonephritis	n/a	n/a	n/a	-9.95555	-2.40595	7.5496
PN106	Empirical Abx w/o confirmatory microbiology	F	23	Not Stated	n/a	None	n/a	39.5	None	n/a	1	Yes	None			132	12.59	Urinary_Tract	Pyelonephritis	-5.85338	-4.94389	0.909494	n/a	n/a	n/a
PN109	Empirical Abx w/o confirmatory microbiology	F	23	White	n/a	None	<48 hours	39.5	none	n/a	3	Yes	None			129.4	15.1	Urinary_Tract	Pyelonephritis	-4.15317	-5.55871	-1.40554	n/a	n/a	n/a
PN218	Confirmed bacterial infection	M	61	White	British	diabetes	n/a	39.5	co-amoxiclav, gentamicin, benzylpenicillin	IV	3	Yes	Blood	Bacteria	Streptococcus spp. Group B	113.3	16.5	Systemic	Septicaemia	n/a	n/a	n/a	-8.56162	0.249152	8.81077
PN234	Empirical Abx w/o confirmatory microbiology	F	46	Other_Ethnicity	n/a	None	1-2 weeks	39.5	cefuroxime	IV	2	yes	None			109.4	4.65	Other	Rheumatological	3.06056	-4.79998	-7.86054	n/a	n/a	n/a
PN317	Confirmed bacterial infection	F	32	White	White other	None	2-7 days	39.5	cefuroxime	IV	3	Yes	Urine	Bacteria	E. coli	91	18.78	Urinary_Tract	Pyelonephritis	n/a	n/a	n/a	-5.96488	-4.33519	1.62969
PN044	Empirical Abx w/o confirmatory microbiology	F	24	Not Stated	n/a	None	2-7 days	39.6	penicillin V	n/a	2	No	None			1.5	4.48	Other	Unknown aetiology	4.71221	-7.57633	-12.2885	n/a	n/a	n/a
PN054	Empirical Abx w/o confirmatory microbiology	M	21	Black_Black_British	African	None	n/a	39.6	None	n/a	2	Yes	None			118.3	29.61	Respiratory	Pharyngitis	-6.3678	-2.27595	4.09184	n/a	n/a	n/a
PN097	Confirmed viral infection	F	25	Not Stated	n/a	pregnancy	<48 hours	39.6	none	n/a	2	Yes	Viral PCR	Virus	Influenza A	68.2	8.64	Systemic	Influenza	n/a	n/a	n/a	n/a	n/a	n/a
PN200	Confirmed bacterial infection	F	20	Chinese	n/a	surgery within 3 months	n/a	39.6	cefuroxime, metronidazole	IV	2	Yes	Blood	Bacteria	Bacteroides fragilis	98	13.4	Gastrointestinal	Intraabdominal collection	n/a	n/a	n/a	-8.51579	-1.69453	6.82126
PN247	Confirmed viral infection	M	27	White	British	None	2-6 weeks	39.6	co-amoxiclav	IV	3	Yes	Viral PCR	Virus	Ebstein Barr	12.4	14.97	Systemic	Glandular fever	n/a	n/a	n/a	-3.03177	-5.00652	-1.97475
PN213	Empirical Abx w/o confirmatory microbiology	F	84	White	British	chronic lung disease	2-7 days	39.7	clarithromycin, ciprofloxacin	IV	2	Yes	None			116.6	7.66	Respiratory	LRTI w/o XR changes	n/a	n/a	n/a	n/a	n/a	n/a
PN300	Confirmed bacterial infection	F	91	White	British	chronic heart disease	<48 hours	39.7	cefuroxime	IV	3	Yes	Blood, Urine	Bacteria	E. coli	44.5	12.29	Urinary_Tract	UTI	n/a	n/a	n/a	n/a	n/a	n/a
PN029	Confirmed bacterial infection	F	88	White	British	chronic lung disease	2-7 days	39.8	gentamicin, ciprofloxacin	IV, PO	2	Yes	Blood	Bacteria	E. coli	312.2	8.8	Urinary_Tract	UTI	n/a	n/a	n/a	n/a	n/a	n/a
PN166	Confirmed bacterial infection	M	90	White	British	chronic lung disease	n/a	39.8	ciprofloxacin	IV	3	Yes	Blood	Bacteria	E. coli	9.2	11.43	Hepatobiliary	Cholangitis	n/a	n/a	n/a	-4.62316	-3.10751	1.51565
PN230	Empirical Abx w/o confirmatory microbiology	M	64	White	British	chronic lung disease, chronic heart disease	<48 hours	39.8	tazocin (Piperacillin-Tazobactam), clarithromycin, co-amoxiclav	IV	3	Yes	None			40	10.1	Gastrointestinal	Colitis	2.08923	-0.658065	-2.74729	n/a	n/a	n/a
PN292	Empirical Abx w/o confirmatory microbiology	M	83	White	British	chronic kidney disease	2-7 days	39.8	gentamicin, cefuroxime	IV	1	Yes	None			8.9	6.61	Urinary_Tract	UTI	n/a	n/a	n/a	n/a	n/a	n/a
PN306	Empirical Abx w/o confirmatory microbiology	M	40	White	British	None	<48 hours	39.8	amoxicillin	IV	2	Yes	None			83.7	5.47	Urinary_Tract	Epididymoorchitis	-10.9044	-3.2011	7.70326	n/a	n/a	n/a
PN008	Confirmed bacterial infection	F	58	White	White other	diabetes	2-7 days	39.9	cefuroxime	IV	3	Yes	Blood	Bacteria	E. coli	292	11.32	Urinary_Tract	Pyelonephritis	n/a	n/a	n/a	n/a	n/a	n/a
PN157	Confirmed bacterial infection	F	69	Other_Ethnicity	n/a	diabetes	n/a	39.9	cefuroxime	IV	3	Yes	Blood, Urine	Bacteria	E. coli	34.2	14.82	Urinary_Tract	Pyelonephritis	n/a	n/a	n/a	-13.3967	-3.79174	9.60497
PN228	Confirmed viral infection	F	23	Black_Black_British	n/a	None	1-2 weeks	39.9	clarithromycin, cefuroxime	IV	3	Yes	Viral PCR	Virus	Ebstein Barr	77.6	4.97	Systemic	Glandular fever	n/a	n/a	n/a	-3.46111	-9.21612	-5.75501
PN003	Confirmed bacterial infection	M	59	White	White other	chronic lung disease, HIV	1-2 weeks	40	azithromycin	PO	2	No	Sputum	Bacteria	Streptococcus pneumoniae	28.8	10.92	Respiratory	Pneumonia	n/a	n/a	n/a	n/a	n/a	n/a
PN014	Other	M	22	Asian_Asian_British	Indian	None	2-7 days	40	chloroquine	IV	3	Yes	Blood	Malaria spp.	Plasmodium falciparum	9.9	18.55	Systemic	Malaria: non-falciparum	n/a	n/a	n/a	n/a	n/a	n/a
PN060	Empirical Abx w/o confirmatory microbiology	F	27	Asian_Asian_British	Any other Asian background	None	2-7 days	40	clarithromycin, co-amoxiclav	IV	3	Yes	None			59.5	3.82	Respiratory	Pneumonia	n/a	n/a	n/a	n/a	n/a	n/a
PN286	Empirical Abx w/o confirmatory microbiology	F	34	Not Stated	n/a	None	2-7 days	40	Cefuroxime, gentamicin	IV	3	Yes	None			67.4	12.08	Urinary_Tract	Pyelonephritis	-3.63436	-5.06961	-1.43526	n/a	n/a	n/a
PN235	Confirmed viral infection	M	91	White	British	hospital admission within 1 year	1-2 weeks	40.1	co-amoxiclav	IV	2	Yes	Viral PCR	Virus	Influenza A	13	8.07	Systemic	Influenza	n/a	n/a	n/a	2.26064	-4.67022	-6.93086
PN257	Confirmed bacterial infection	M	43	Black_Black_British	African	None	2-7 days	40.1	cefuroxime, metronidazole	IV	3	Yes	Blood	Bacteria	Streptococcus pneumoniae	275.2	10.77	Respiratory	Pneumonia	n/a	n/a	n/a	-2.26518	-3.79693	-1.53175
PN108	Empirical Abx w/o confirmatory microbiology	F	19	Chinese	n/a	None	2-7 days	40.2	cefuroxime	IV	2	Yes	None			169.1	6.87	Urinary_Tract	Pyelonephritis	-2.28824	-5.94551	-3.65726	n/a	n/a	n/a
PN313	Empirical Abx w/o confirmatory microbiology	M	58	Black_Black_British	African	None	<48 hours	40.2	none	n/a	3	Yes	None			107.1	10.05	Respiratory	Pneumonia	n/a	n/a	n/a	n/a	n/a	n/a
PN137	Empirical Abx w/o confirmatory microbiology	F	57	Asian_Asian_British	Bangladeshi	chronic heart disease	2-7 days	40.3	cefuroxime	IV	3	Yes	None			113	8.09	Urinary_Tract	Pyelonephritis	n/a	n/a	n/a	n/a	n/a	n/a
PN178	Confirmed bacterial infection	F	47	Black_Black_British	African	diabetes	n/a	40.3	cefuroxime, gentamicin, ciprofloxacin	IV	3	Yes	Urine	Bacteria	E. coli	273.7	14.75	Urinary_Tract	Pyelonephritis	n/a	n/a	n/a	n/a	n/a	n/a
PN036	Other	M	26	Asian_Asian_British	Indian	None	<48 hours	40.4	none	n/a	3	Yes	Blood	Malaria_spp	Plasmodium vivax	26.1	3.59	Systemic	Malaria: non-falciparum	n/a	n/a	n/a	n/a	n/a	n/a
PN203	Empirical Abx w/o confirmatory microbiology	F	29	Asian_Asian_British	Any other Asian background	hospital admission within 1 year	2-7 days	40.4	cefuroxime	IV	2	Yes	None			269.9	6.65	Skin_or_Soft_tissue	Mastitis	-3.21242	-5.52341	-2.31099	n/a	n/a	n/a
PN156	Confirmed bacterial infection	F	42	White	British	IVDU	2-7 days	40.5	Cefuroxime	IV	2	Yes	Wound Swab	Bacteria	MRSA	134	13.34	Skin_or_Soft_tissue	Cellulitis	n/a	n/a	n/a	-6.85076	-3.26787	3.58289
PN202	Confirmed bacterial infection	M	41	Black_Black_British	Caribbean	None	<48 hours	40.6	none	n/a	1	Yes	Blood	Bacteria	Streptococcus spp. Group G	52.5	7.3	Respiratory	Pharyngitis	n/a	n/a	n/a	-7.19501	-3.67636	3.51865
PN244	Empirical Abx w/o confirmatory microbiology	M	44	Other_Ethnicity	n/a	None	2-7 days	40.9	tazocin (Piperacillin-Tazobactam), cefuroxime, metronidazole	IV	3	Yes	None			135.5	17.48	Skin_or_Soft_tissue	Cellulitis	-6.34461	-5.07909	1.26552	n/a	n/a	n/a
PN063	Empirical Abx w/o confirmatory microbiology	M	78	White	British	None	n/a	>38	None	n/a	1	Yes	None			389.2	7.92	Respiratory	Pneumonia	n/a	n/a	n/a	n/a	n/a	n/a
PN123	Empirical Abx w/o confirmatory microbiology	M	59	n/a	n/a	chronic heart disease, chronic lung disease	n/a	38	None	n/a	2	Yes	None			92.6	14.22	Respiratory	IECOPD	-4.17907	-5.1008	-0.921734	n/a	n/a	n/a
PN242	No relevent microbiology & No Abx	M		n/a	n/a	None	n/a	37.6	None	n/a	1	Yes	None			56.1	10.8	Other	Trauma	n/a	n/a	n/a	-11.0522	-8.15402	2.89819
